# Supplementary material for: In Vitro/In Vivo Translation of Synergistic Combination of MDM2 and MEK Inhibitors in Melanoma Using PBPK/PD Modelling: Part III
Source: Int J Mol Sci. 2023 Jan 23;24(3):2239. doi: 10.3390/ijms24032239 (PMC9917191; doi:10.3390/ijms24032239)
Supplement: Supplementary file 1 [file ijms-24-02239-s001.zip]

Archive with 1 entries (1 files):
- ijms-2133015-supplementary.pdf
